# Supplementary material for: Comprehensive analysis of LncRNAs expression profiles in an in vitro model of steatosis treated with Exendin-4
Source: J Transl Med. 2021 Jun 2;19:235. doi: 10.1186/s12967-021-02885-4 (PMC8173795; doi:10.1186/s12967-021-02885-4)
Supplement: Supplementary file 1 — Additional file 1: Table S1. DELs (379) of between steatitic and untreated cells. [file 12967_2021_2885_MOESM1_ESM.xlsx]

## Sheet: Table S1
Table S1. DELs (379) of between steatitic and untreated cells
Name	baseMean	log2FoldChange	pvalue
ABALON	135.057	10.0201	3.9e-12
BLOC1S5-TXNDC5	55.1543	8.72808	1.54e-09
C1QTNF1-AS1	20.1525	7.27557	5.14e-07
ZNF625-ZNF20	14.4957	6.80023	2.8e-06
HOXA10-HOXA9	13.435	6.6906	4.08e-06
LINC01560	10.253	6.30066	1.49e-05
UBE2F-SCLY	10.253	6.30066	1.49e-05
SERF2-C15ORF63	10.253	6.30066	1.49e-05
LINC00261	8.83883	6.08653	2.95e-05
LINC00667	8.83883	6.08653	2.95e-05
HAGLR	7.07107	5.76461	7.92e-05
DKFZP434L187	6.36396	5.6126	0.000124
LOC100131496	6.36396	5.6126	0.000124
LOC100132356	6.36396	5.6126	0.000124
ZNF529-AS1	6.36396	5.6126	0.000124
A2M-AS1	5.65685	5.44268	0.000203
PWARSN	5.65685	5.44268	0.000203
EXOC3-AS1	5.3033	5.34957	0.000265
C8orf49	5.3033	5.34957	0.000265
LOC613266	28.6378	5.30378	2.39e-07
LOC105377267	4.94975	5.25003	0.000349
XIST	4.94975	5.25003	0.000349
C11orf72	4.59619	5.14312	0.000468
LIPC-AS1	4.59619	5.14312	0.000468
SNHG5	4.59619	5.14312	0.000468
TSPEAR-AS1	4.59619	5.14312	0.000468
LOC284023	4.24264	5.02764	0.000639
MIR133A1HG	4.24264	5.02764	0.000639
NUTM2B-AS1	4.24264	5.02764	0.000639
RBM5-AS1	4.24264	5.02764	0.000639
APOC4-APOC2	3.53553	4.76461	0.001269
DARS-AS1	3.53553	4.76461	0.001269
LOC100505530	2.82843	4.44268	0.002813
LOC101927884	2.82843	4.44268	0.002813
PHKA2-AS1	2.82843	4.44268	0.002813
PRRT3-AS1	2.82843	4.44268	0.002813
LOC100132287	437.699	4.29523	8.43e-115
LINC01948	2.47487	4.25004	0.004427
LOC100190986	2.47487	4.25004	0.004427
RAMP2-AS1	2.47487	4.25004	0.004427
TM4SF19-TCTEX1D2	2.47487	4.25004	0.004427
DINO	2.12132	4.02764	0.007313
DISC2	2.12132	4.02764	0.007313
HCG18	2.12132	4.02764	0.007313
LIMS3-LOC440895	2.12132	4.02764	0.007313
LINC00641	2.12132	4.02764	0.007313
LINC00862	2.12132	4.02764	0.007313
NAGPA-AS1	2.12132	4.02764	0.007313
IPW	2.12132	4.02764	0.007313
IRAIN	2.12132	4.02764	0.007313
LOC100129518	2.12132	4.02764	0.007313
LOC101927179	2.12132	4.02764	0.007313
TH2LCRR	2.12132	4.02764	0.007313
BCYRN1	1.76777	3.76461	0.012846
DNAJC9-AS1	1.76777	3.76461	0.012846
FAM74A3	1.76777	3.76461	0.012846
FLG-AS1	1.76777	3.76461	0.012846
HSPB2-C11orf52	1.76777	3.76461	0.012846
IGF2-AS	1.76777	3.76461	0.012846
LINC00479	1.76777	3.76461	0.012846
LINC01126	1.76777	3.76461	0.012846
LINC01465	1.76777	3.76461	0.012846
LINC01545	1.76777	3.76461	0.012846
LINC01996	1.76777	3.76461	0.012846
LOC100128398	1.76777	3.76461	0.012846
LOC101927136	1.76777	3.76461	0.012846
LOC115110	1.76777	3.76461	0.012846
LOC643406	1.76777	3.76461	0.012846
MIR4435-2HG	1.76777	3.76461	0.012846
MIR194-2HG	1.76777	3.76461	0.012846
NNT-AS1	1.76777	3.76461	0.012846
TTTY15	1.76777	3.76461	0.012846
VPS13A-AS1	1.76777	3.76461	0.012846
ZSCAN16-AS1	1.76777	3.76461	0.012846
LOC101928881	9.54594	3.64385	0.000461
FAM95C	9.19239	3.58496	0.000575
CSNK1G2-AS1	1.41421	3.44268	0.02446
DBET	1.41421	3.44268	0.02446
FAM225B	1.41421	3.44268	0.02446
GRIK1-AS2	1.41421	3.44268	0.02446
HMGN3-AS1	1.41421	3.44268	0.02446
JMJD1C-AS1	1.41421	3.44268	0.02446
LINC00893	1.41421	3.44268	0.02446
LOC100505915	1.41421	3.44268	0.02446
LOC100507547	1.41421	3.44268	0.02446
LOC101928595	1.41421	3.44268	0.02446
LOC101930370	1.41421	3.44268	0.02446
LOC105369532	1.41421	3.44268	0.02446
LOC200772	1.41421	3.44268	0.02446
LOC642361	1.41421	3.44268	0.02446
MAGI1-IT1	1.41421	3.44268	0.02446
MGC12916	1.41421	3.44268	0.02446
MMP24-AS1	1.41421	3.44268	0.02446
LOC100128573	1.41421	3.44268	0.02446
ST7-OT4	8.13173	3.39231	0.001159
C1orf220	24.0416	3.36923	2.31e-08
PLCG1-AS1	21.2132	3.16993	1.62e-07
LOC100134868	14.1421	3.16992	1.89e-05
WT1-AS	14.1421	3.16992	1.89e-05
FLJ22447	7.07107	3.16992	0.002491
PWAR5	151.321	3.12553	2.19e-44
TMEM75	13.0815	3.04439	4.17e-05
MIR600HG	6.36396	3	0.004331
ST20-AS1	6.36396	3	0.004331
LGALS8-AS1	11.3137	2.80735	0.00017
LOC102724064	11.3137	2.80735	0.00017
LINC00668	16.617	2.77259	5.52e-06
LOC105372582	10.9602	2.75489	0.000229
CD27-AS1	5.3033	2.70044	0.010746
CTC-338M12.4	5.3033	2.70044	0.010746
PCBP1-AS1	5.3033	2.70044	0.010746
KCNQ1OT1	47.3762	2.51096	8.45e-14
LINC01124	50.9117	2.47131	1.41e-14
LINC00987	4.59619	2.45943	0.020986
LOC101928464	4.59619	2.45943	0.020986
LOC643339	4.59619	2.45943	0.020986
LINC00997	17.3241	2.35755	1.03e-05
MIR34AHG	12.7279	2.32193	0.000171
DSCR9	4.24264	2.32193	0.029994
FAM201A	4.24264	2.32193	0.029994
DNAH17-AS1	4.24264	2.32193	0.029994
PSMA3-AS1	4.24264	2.32193	0.029994
TAT-AS1	4.24264	2.32193	0.029994
NEAT1	188.09	2.29605	6.54e-47
LOC102723493	8.13173	2.24793	0.003035
LINC00242	12.0208	2.22239	0.000336
FLJ42393	7.77818	2.16993	0.00432
LOC100129046	11.6673	2.16993	0.000474
TBC1D22A-AS1	11.6673	2.16993	0.000474
GJA9-MYCBP	31.1127	2.16993	1.15e-08
FKSG29	3.88909	2.16992	0.043598
MORC2-AS1	3.88909	2.16992	0.043598
TP73-AS1	123.037	2.09516	6.18e-29
LINC01296	10.9602	2.05889	0.000956
GABPB1-AS1	18.0312	2.03562	2.53e-05
MIR17HG	18.0312	2.03562	2.53e-05
SNHG3	71.0642	2.00899	9.87e-17
LHX4-AS1	10.6066	2	0.001367
ZNF8-ERVK3-1	10.253	1.9386	0.001963
NCBP2-AS2	40.3051	1.90689	1.18e-09
LINC00266-1	74.2462	1.83399	6.79e-16
PIR-FIGF	12.7279	1.80736	0.000918
CCL15-CCL14	158.038	1.79494	2.84e-31
BORCS7-ASMT	252.437	1.79181	7.99e-49
CCDC183-AS1	24.7487	1.75489	5.6e-06
LOC729970	39.9515	1.7425	9.22e-09
TM4SF19-AS1	9.19239	1.73697	0.005958
PRR26	70.0036	1.72437	4.19e-14
ZRANB2-AS1	12.0208	1.70044	0.001912
ZNF503-AS2	30.052	1.70044	9.24e-07
FTCDNL1	6.01041	1.70044	0.028197
LOC105377102	6.01041	1.70044	0.028197
TSPEAR-AS2	8.48528	1.58496	0.012723
CCNT2-AS1	5.65685	1.58496	0.041928
HCG4B	5.65685	1.58496	0.041928
SNHG4	95.813	1.57787	7.01e-17
LOC283683	8.13173	1.5025	0.018676
ASH1L-AS1	73.1856	1.5025	1.72e-12
FBXO22-AS1	682.005	1.49173	6.78e-102
LOC646471	18.7383	1.47805	0.000416
SEMA3F-AS1	13.0815	1.43296	0.003912
SGMS1-AS1	7.77818	1.41504	0.027474
ARRDC1-AS1	22.6274	1.35364	0.000272
TSNAX-DISC1	382.545	1.34252	4.61e-50
DLGAP1-AS1	158.392	1.32193	2.98e-21
PAXBP1-AS1	7.42462	1.32193	0.040473
LOC100294362	32.1734	1.32193	2e-05
LOC100506071	21.9203	1.28951	0.00055
PRNCR1	14.4957	1.27302	0.005396
DHRS4-AS1	95.1059	1.24031	2.83e-12
NBR2	181.726	1.22507	1.13e-21
ASMTL-AS1_1	23.3345	1.20163	0.000736
ZNF436-AS1	11.6673	1.20163	0.016979
AFDN-AS1	218.142	1.19024	1.24e-24
NORAD	160.867	1.14027	1.84e-17
EMC3-AS1	22.6274	1.1375	0.001458
FOXN3-AS1	15.5564	1.09954	0.010235
CTBP1-AS2	41.3657	1.05585	5.11e-05
LBX2-AS1	15.2028	1.05063	0.014461
LINC00938	15.2028	1.05063	0.014461
LINC01001	129.4	1	7.5e-12
LOC101929718	12.7279	1	0.031742
LOC101928371	207.889	0.977974	1.62e-17
LOC100130744	51.6188	0.941106	3.98e-05
LOC100133091	89.449	0.906891	1.61e-07
PCBP2-OT1	16.2635	0.906891	0.025474
PP7080	20.1525	0.887526	0.014645
EGFR-AS1	18.0312	0.874469	0.022638
SAPCD1-AS1	21.9203	0.862497	0.013015
FGD5-AS1	76.014	0.81263	1.14e-05
PAXIP1-AS2	39.9515	0.75743	0.002799
RAD51L3-RFFL	37.8302	0.744161	0.004198
TTN-AS1	114.551	0.652077	9.92e-06
LOC100289511	27.2236	0.647699	0.032276
SBF2-AS1	97.2272	0.584963	0.000231
BLOC1S1-RDH5	61.5183	0.5025	0.011057
KANTR	45.6084	0.473931	0.038453
LOC100133331	2688.42	0.471647	2.27e-56
LOC642846	1520.99	0.46682	4.74e-32
SVIL-AS1	53.3866	0.442944	0.035716
STX16-NPEPL1	574.171	0.407785	1.96e-10
LINC00999	287.085	0.371598	3.86e-05
LINC00493	1216.58	0.303828	3.12e-12
SPECC1L-ADORA2A	1152.23	0.286913	1.39e-10
MALAT1	68440.2	0.147246	2.74e-145
LINC01000	2662.96	0.121126	2.99e-05
SNHG16	3604.83	-0.2132	3.34e-18
DYX1C1-CCPG1	126.219	-0.28379	0.029909
LRRC75A-AS1	2044.95	-0.30645	3.64e-21
SLX1A-SULT1A3	551.543	-0.32692	1.66e-07
CIRBP-AS1	71.0642	-0.38995	0.024886
LOC100288162	136.825	-0.45863	0.000249
ZNF670-ZNF695	51.2652	-0.46158	0.024032
ASB16-AS1	41.0122	-0.5025	0.027984
PRH1-PRR4	47.7297	-0.54057	0.010772
LINC01347	155.917	-0.54961	2.79e-06
FLJ42627	65.4074	-0.55254	0.002281
LINC00674	709.228	-0.59216	5.12e-27
INO80B-WBP1	409.061	-0.66754	3.43e-20
SGO1-AS1	27.9307	-0.78587	0.004762
ARHGAP19-SLIT1	858.074	-0.8682	1.57e-66
PSMG3-AS1	13.0815	-0.88452	0.030318
LOC108783654	267.286	-0.89812	2.94e-23
LOC728715	38.8909	-0.922	0.000102
SH3BP5-AS1	45.9619	-0.96683	9.88e-06
USP2-AS1	94.0452	-1.0163	3.43e-11
SNHG7	77.0746	-1.0199	1.75e-09
ZFP91-CNTF	2848.93	-1.02748	2.92e-297
LOC100630923	554.372	-1.05277	4.26e-62
HNRNPUL2-BSCL2	5528.16	-1.05432	0
LINC00265	242.891	-1.05708	2.21e-28
LOC729737	2650.59	-1.09812	0
RBM12B-AS1	88.7419	-1.12248	1.66e-12
LOC105376114	21.5668	-1.14439	0.000396
STAG3L5P-PVRIG2P-PILRB	521.491	-1.15547	3.74e-69
LINC00969	7.07107	-1.22239	0.031256
PPT2-EGFL8	220.971	-1.22789	1.21e-33
LINC00998	549.775	-1.23789	3.23e-82
C1orf145	13.0815	-1.24101	0.002983
TAPT1-AS1	10.9602	-1.28951	0.004918
LOC100128494	19.799	-1.32193	0.000112
RUSC1-AS1	14.8492	-1.32193	0.00082
UCA1	9.89949	-1.32193	0.006298
TNRC6C-AS1	18.7383	-1.34104	0.000141
CHKB-CPT1B	123.744	-1.36257	3.52e-23
ALOX12-AS1	7.77818	-1.41504	0.010217
LINC01128	14.4957	-1.44746	0.000351
MIA-RAB4B	10.6066	-1.45943	0.002078
TMEM147-AS1	19.0919	-1.51457	2.04e-05
DLEU2	5.65685	-1.58496	0.016087
LINC00910	5.65685	-1.58496	0.016087
LOC100268168	5.65685	-1.58496	0.016087
LOC653160	5.65685	-1.58496	0.016087
LINC00869	95.813	-1.66413	7.2e-25
LOC100499484-C9ORF174	364.16	-1.6722	2.56e-90
LOC101927895	16.617	-1.71049	1.18e-05
SLMO2-ATP5E	1753.27	-1.72615	0
LOC101928042	4.59619	-1.73696	0.019728
UBA6-AS1	38.5373	-1.74846	1.16e-11
RTEL1-TNFRSF6B	295.924	-1.75796	1.69e-79
SYS1-DBNDD2	76.014	-1.76033	9.87e-22
LINC00894	23.6881	-1.79355	5.88e-08
LOC145694	6.36396	-1.80735	0.004704
LINC00243	9.89949	-1.87447	0.000294
LINC01588	9.89949	-1.87447	0.000294
THAP7-AS1	11.6673	-1.89308	7.55e-05
GLIDR	15.9099	-2	1.57e-06
IBA57-AS1	3.53553	-2	0.023586
PSMD5-AS1	3.53553	-2	0.023586
MATN1-AS1	3.53553	-2	0.023586
TTC3-AS1	3.53553	-2	0.023586
CRHR1-IT1	50.2046	-2.02553	7.72e-18
LINC00470	9.54594	-2.1375	0.000102
FAM83H-AS1	13.7886	-2.19264	2.11e-06
AGAP2-AS1	78.1353	-2.22239	5.1e-30
DCST1-AS1	12.0208	-2.22239	8.02e-06
FLJ20021	70.0036	-2.27009	1.04e-27
KIAA1656	14.4957	-2.28011	6.46e-07
BAIAP2-AS1	173.948	-2.32193	5.88e-68
A1BG-AS1	4.24264	-2.32193	0.006519
SNHG22	4.24264	-2.32193	0.006519
H19	154.149	-2.33787	7.04e-61
EFCAB10	9.19239	-2.45943	3.64e-05
SNHG15	11.6673	-2.48543	2.92e-06
LOC105374060	44.5477	-2.58496	1.28e-20
LRP4-AS1	7.42462	-2.58496	0.000144
LOC105369332	4.94975	-2.58496	0.001913
LINC00266-3	2.47487	-2.58496	0.028203
LOC100652768	2.47487	-2.58496	0.028203
MROH7-TTC4	33.9411	-2.80735	4.2e-17
TMX2-CTNND1	74.2462	-2.82312	1.24e-35
LOC103908605	9.54594	-3	5.22e-06
LOC284581	3.18198	-3	0.008531
RAD21-AS1	3.18198	-3	0.008531
LINC01002	339.765	-3.15497	8.69e-167
DGUOK-AS1	37.4767	-3.26303	3.52e-20
LOC403323	22.6274	-3.27302	8.45e-13
LOC729732	92.631	-3.30986	1.22e-47
LOC101927905	124.097	-3.36773	1.66e-63
ATP6V1G2-DDX39B	54.0937	-3.42884	9.03e-29
LINC00346	20.8596	-3.43296	4.78e-12
LOC102723566	16.9706	-3.45943	4.41e-10
LOC100288152	8.48528	-3.45943	1.03e-05
MAP3K14-AS1	8.48528	-3.45943	1.03e-05
MIRLET7BHG	8.48528	-3.45943	1.03e-05
C7orf13	4.59619	-3.58496	0.00114
LOC101928069	4.59619	-3.58496	0.00114
LOC100507002	5.3033	-3.80735	0.000481
LOC105447645	48.4368	-3.83007	5.29e-26
VPS9D1-AS1	153.089	-3.91045	3.91e-78
CECR7	6.01041	-3.99999	0.000218
LOC100126784	6.01041	-3.99999	0.000218
LOC101927751	12.7279	-4.08746	8.33e-08
SCOC-AS1	6.71751	-4.16992	0.000105
LINC01547	6.71751	-4.16992	0.000105
FLJ23867	51.9723	-4.32193	1.17e-26
LOC100288748	1.41421	-4.44268	0.005881
DSG1-AS1	1.41421	-4.44268	0.005881
RASAL2-AS1	1.41421	-4.44268	0.005881
FAM74A6	1.41421	-4.44268	0.005881
SERTAD4-AS1	1.41421	-4.44268	0.005881
GRTP1-AS1	1.41421	-4.44268	0.005881
HCP5	1.41421	-4.44268	0.005881
LINC00336	1.41421	-4.44268	0.005881
LOC101930071	1.41421	-4.44268	0.005881
LOC102723640	1.41421	-4.44268	0.005881
LOC102723769	1.41421	-4.44268	0.005881
LOC105372397	1.41421	-4.44268	0.005881
LOC283335	1.41421	-4.44268	0.005881
LOC729815	1.41421	-4.44268	0.005881
TMEM161B-AS1	1.41421	-4.44268	0.005881
FAM27E2	73.5391	-4.64386	2.98e-35
HOXA10-AS	315.016	-4.794	6.85e-141
LOC102723692	2.12132	-5.02764	0.001254
LOC105369438	2.12132	-5.02764	0.001254
MCPH1-AS1	2.12132	-5.02764	0.001254
MIR100HG	2.12132	-5.02764	0.001254
RNF157-AS1	2.12132	-5.02764	0.001254
SLCO4A1-AS1	2.12132	-5.02764	0.001254
FOXD3-AS1	2.12132	-5.02764	0.001254
LINC01622	2.12132	-5.02764	0.001254
LOC102724034	2.12132	-5.02764	0.001254
PCOLCE-AS1	2.12132	-5.02764	0.001254
SNHG12	2.12132	-5.02764	0.001254
ATP2A1-AS1	48.7904	-5.06609	5e-22
LINC00173	24.7487	-5.08746	7.18e-12
C5orf56	2.82843	-5.44268	0.000375
CATIP-AS1	2.82843	-5.44268	0.000375
HOXB-AS3	2.82843	-5.44268	0.000375
LINC01098	2.82843	-5.44268	0.000375
LINC01555	2.82843	-5.44268	0.000375
LINC01976	2.82843	-5.44268	0.000375
LOC101929705	2.82843	-5.44268	0.000375
LOC105371730	2.82843	-5.44268	0.000375
LOC105371814	2.82843	-5.44268	0.000375
LOC105377590	2.82843	-5.44268	0.000375
LINC01123	70.7107	-5.61471	3.85e-27
LOC100129603	3.53553	-5.76461	0.000139
TFAP2A-AS1	3.53553	-5.76461	0.000139
LINC00632	4.24264	-6.02764	5.97e-05
LINC00634	4.24264	-6.02764	5.97e-05
LINC00937	4.24264	-6.02764	5.97e-05
LOC100505585	4.24264	-6.02764	5.97e-05
FLJ16779	4.94975	-6.25004	2.85e-05
LOC105371049	4.94975	-6.25004	2.85e-05
BDNF-AS	5.65685	-6.44268	1.47e-05
HIPSTR	5.65685	-6.44268	1.47e-05
LINC00471	5.65685	-6.44268	1.47e-05
LIPE-AS1	5.65685	-6.44268	1.47e-05
NAPA-AS1	5.65685	-6.44268	1.47e-05
CACTIN-AS1	7.07107	-6.76461	4.74e-06
LOC101927267	7.07107	-6.76461	4.74e-06
FKBP1A-SDCBP2	8.48528	-7.02764	1.82e-06
GAS6-AS1	9.19239	-7.14312	1.18e-06
LOC554249	9.19239	-7.14312	1.18e-06
LOC103171574	10.6066	-7.34957	5.4e-07
TMEM256-PLSCR3	62.9325	-9.91841	7.1e-12
ARL2-SNX15	104.652	-10.6521	1.69e-13
SEPT5-GP1BB	124.451	-10.9021	4.49e-14
