# Supplementary material for: Comprehensive analysis of LncRNAs expression profiles in an in vitro model of steatosis treated with Exendin-4
Source: J Transl Med. 2021 Jun 2;19:235. doi: 10.1186/s12967-021-02885-4 (PMC8173795; doi:10.1186/s12967-021-02885-4)
Supplement: Supplementary file 2 — Additional file 2: TableS2. DELs (180) between steatitic and Exendin-4-treated steatotic cells. [file 12967_2021_2885_MOESM2_ESM.xlsx]

## Sheet: Table S2
TableS2. DELs (180) between steatitic and Exendin-4-treated steatotic cells
Name	base mean	Log₂ fold change	P-value
A1BG-AS1	0.09836	2.63282	0.020123
A1BG-AS2	4.21641	-11.28	0.026223
A1BG-AS3	3.8992	-6.19606	1e-13
A1BG-AS4	2.50228	2.63527	0
A1BG-AS5	18.745	1.40812	0
A1BG-AS6	0.625385	-1.0082	0.042604
A1BG-AS7	1.63632	-1.57378	9.93e-07
A1BG-AS8	0.320258	-3.54566	0.000628
A1BG-AS9	3.3312	4.89042	6.64e-11
A1BG-AS10	1.49323	4.05342	0
A1BG-AS11	1.00194	1.77572	8.66e-15
A1BG-AS12	0.264863	8.24914	0.019219
A1BG-AS13	0.977549	-0.57749	0.022577
A1BG-AS14	4.25939	-3.37667	0
A1BG-AS15	0.505353	-4.91991	0.000486
A1BG-AS16	0.401254	-1.47667	0.001606
A1BG-AS17	0.375489	8.07976	0.021889
A1BG-AS18	0.25431	-2.84877	0.001042
A1BG-AS19	0.47538	-3.21005	0.000198
A1BG-AS20	4.9549	-11.1414	0.028123
A1BG-AS21	0.15371	4.51625	0.001249
A1BG-AS22	0.4814	-0.73324	0.021156
A1BG-AS23	0.215396	1.47035	0.000183
A1BG-AS24	0.141098	-2.88485	0.04613
A1BG-AS25	2.40692	3.10597	4.29e-09
A1BG-AS26	1.16181	-0.5697	0.015167
A1BG-AS27	2.09953	0.763805	3.61e-06
A1BG-AS28	0.097314	2.04909	0.018619
A1BG-AS29	6.76891	-1.51207	1.03e-10
A1BG-AS30	1.45998	1.47671	2.33e-15
A1BG-AS31	1.16537	-0.83342	0.001387
A1BG-AS32	0.509273	2.57565	0.001905
A1BG-AS33	0.245713	-2.09689	0.006912
A1BG-AS34	2.47994	-0.80346	0.030492
A1BG-AS35	5.90977	-0.65193	0.000303
A1BG-AS36	0.218703	2.41196	0.000212
A1BG-AS37	0.189019	-2.04575	0.021485
A1BG-AS38	66.7183	-0.45328	0.000799
A1BG-AS39	0.657149	-0.64772	0.016776
A1BG-AS40	3.69874	2.44728	2.11e-15
A1BG-AS41	0.276379	-2.20022	0.039736
A1BG-AS42	1.06852	4.68532	2.22e-16
A1BG-AS43	0.166852	-2.20022	0.039736
A1BG-AS44	0.220391	-1.05201	0.009967
A1BG-AS45	0.208068	-1.83321	0.004809
A1BG-AS46	0.36785	6.95994	0.049231
A1BG-AS47	0.602205	1.42907	0.006963
A1BG-AS48	0.504699	3.45934	2.05e-10
A1BG-AS49	2.62763	2.58609	0
A1BG-AS50	42.0088	1.07474	0
A1BG-AS51	40.3959	6.57782	0
A1BG-AS52	0.359832	7.58425	0.031662
A1BG-AS53	0.482868	-1.64392	0.02115
A1BG-AS54	7.45405	1.16046	3e-15
A1BG-AS55	0.0403	2.04909	0.018619
A1BG-AS56	1.41421	-4.44268	0.005
A1BG-AS57	0.098388	2.73272	1.68e-05
A1BG-AS58	1.63167	1.29472	0.001476
A1BG-AS59	0.291711	2.62869	0.000128
A1BG-AS60	1.60475	1.08448	6e-10
A1BG-AS61	4.76457	-1.25988	1.28e-05
A1BG-AS62	2.12132	4.02764	0.00731314
A1BG-AS63	0.132557	3.3676	2.23e-06
A1BG-AS64	0.373536	7.49721	0.033725
A1BG-AS65	0.491831	-4.32528	0.00226
A1BG-AS66	2.15788	0.938408	3.45e-12
A1BG-AS67	0.265182	0.784503	0.005595
A1BG-AS68	0.3184	1.63449	0.030938
A1BG-AS69	23.6887	1.87163	0
A1BG-AS70	1.11078	-1.64534	9.16e-10
A1BG-AS71	3.23613	3.36545	0
A1BG-AS72	1.2238	5.55389	2.71e-14
A1BG-AS73	0.064832	1.77231	0.001727
A1BG-AS74	0.109532	3.7151	0.009778
A1BG-AS75	0.242491	-2.31702	0.008567
A1BG-AS76	0.033867	1.77094	0.017458
A1BG-AS77	0.437446	-1.10887	0.000518
A1BG-AS78	0.775859	-1.07169	0.002071
A1BG-AS79	15.9002	-0.27088	0.027394
A1BG-AS80	1.29032	-1.39387	2.8e-06
A1BG-AS81	21.7175	-0.91635	1.01e-13
A1BG-AS82	0.249397	-1.90561	0.006875
A1BG-AS83	0.18475	3.2789	0.002511
A1BG-AS84	3.18195	-2.60856	3.82e-10
A1BG-AS85	0.689884	-1.61926	0.004923
A1BG-AS86	0.369102	-1.18547	0.008005
A1BG-AS87	1.38408	1.31377	3.77e-15
A1BG-AS88	0.464194	-3.48177	0.000795
A1BG-AS89	0.213478	3.04567	0.040934
A1BG-AS90	5.37725	0.962058	3.4e-11
A1BG-AS91	0.144355	3.30487	0.024284
A1BG-AS92	0.559553	-2.02056	0.003993
A1BG-AS93	0.824206	-4.01355	0.004726
A1BG-AS94	3.84341	1.43456	8.18e-11
A1BG-AS95	0.083369	4.27362	4.04e-05
A1BG-AS96	6.91139	3.82864	0
A1BG-AS97	0.750883	2.21102	5.43e-11
A1BG-AS98	0.816671	-3.61537	0.011329
A1BG-AS99	0.360597	-2.04575	0.021485
A1BG-AS100	0.233028	2.87353	0.000399
A1BG-AS101	0.317078	-0.98429	0.04071
A1BG-AS102	0.319614	7.3056	0.038682
A1BG-AS103	4.02414	3.06597	5.11e-15
A1BG-AS104	0.729533	1.95368	8.13e-06
A1BG-AS105	1.09107	3.40393	4.39e-10
A1BG-AS106	3.76807	1.10024	4.38e-11
A1BG-AS107	0.215553	3.19401	5.94e-05
A1BG-AS108	0.247115	-3.06353	0.033516
A1BG-AS109	0.730394	3.76302	5.07e-09
A1BG-AS110	0.294251	7.3056	0.038682
A1BG-AS111	14.9837	-1.03965	1.89e-15
A1BG-AS112	0.22425	-2.7423	0.001641
A1BG-AS113	1.30858	0.960057	0.009669
A1BG-AS114	0.435941	2.1909	1.88e-08
A1BG-AS115	12.6629	0.882385	3.92e-13
A1BG-AS116	1.91955	-4.46255	1.38e-05
A1BG-AS117	52.7455	1.70382	0
A1BG-AS118	243.386	-0.80085	2.6e-12
A1BG-AS119	0.256592	3.62456	0.000677
A1BG-AS120	0.087599	2.41318	0.036515
A1BG-AS121	0.151586	-3.87679	0.006437
A1BG-AS122	0.152281	4.39871	2.23e-05
A1BG-AS123	0.086832	1.5749	0.004675
A1BG-AS124	3.41541	-1.97914	2e-15
A1BG-AS125	1.35904	-0.86364	0.011185
A1BG-AS126	0.408218	-4.84794	0
A1BG-AS127	1.23049	-0.95404	5.57e-06
A1BG-AS128	1.24874	-0.92848	4.33e-07
A1BG-AS129	1.06804	-3.87679	0.006437
A1BG-AS130	0.632251	-2.48832	0.000319
A1BG-AS131	0.047881	-2.88317	0.006011
A1BG-AS132	0.707607	-6.21132	8.77e-06
A1BG-AS133	2.39129	-7.54738	6.2e-08
A1BG-AS134	0.980654	1.3138	0.005241
A1BG-AS135	1.89095	0.486764	0.007454
A1BG-AS136	0.074452	3.04567	0.040934
A1BG-AS137	0.360481	-5.03151	0.000357
A1BG-AS138	2.87054	0.708312	0.00737
A1BG-AS139	0.3008	2.56336	0.000628
A1BG-AS140	0.840019	0.687864	0.000332
A1BG-AS141	0.924362	4.00848	0
A1BG-AS142	1.32106	-1.21918	0.028777
A1BG-AS143	0.634345	10.1205	0.003966
A1BG-AS144	0.700692	1.45472	0.000179
A1BG-AS145	1.67942	0.871147	0.037499
A1BG-AS146	0.165778	-1.06896	0.037787
A1BG-AS147	91.6247	2.37554	0
A1BG-AS148	6.55334	-2.95191	0
A1BG-AS149	4.39346	11.8346	0.00075
A1BG-AS150	0.163525	-1.78473	0.04718
A1BG-AS151	1.52816	3.91648	1.76e-08
A1BG-AS152	39.8235	0.442327	0.000192
A1BG-AS153	0.16679	2.99173	0.006726
A1BG-AS154	1.4415	-1.23327	2e-05
A1BG-AS155	2.75807	-0.63032	0.00637
A1BG-AS156	0.570691	3.88342	0.006541
A1BG-AS157	0.911335	1.11166	1.8e-05
A1BG-AS158	5.9818	-0.64448	1.2e-06
A1BG-AS159	0.280598	-3.36567	0.018849
A1BG-AS160	3.72952	0.993541	1.91e-11
A1BG-AS161	4.80495	-0.69034	3.5e-06
A1BG-AS162	1.95967	1.76708	3.21e-10
A1BG-AS163	0.290686	-1.80901	0.021227
A1BG-AS164	0.151109	1.99885	0.003148
A1BG-AS165	0.203831	-2.35088	0.027224
A1BG-AS166	3.86895	11.5402	0.001014
A1BG-AS167	0.320165	-2.09689	0.006912
A1BG-AS168	0.917637	-7.1022	3.56e-07
A1BG-AS169	0.233998	-3.06353	0.033516
A1BG-AS170	1.66851	-2.81424	0
A1BG-AS171	1.08431	2.64886	2.49e-14
A1BG-AS172	3.314	1.46471	1.89e-10
A1BG-AS173	2.12132	4.02764	0.00731314
A1BG-AS174	6.57324	4.75112	0
A1BG-AS175	4.15688	7.40459	0.036047
A1BG-AS176	42.1328	1.8376	0
A1BG-AS177	0.408898	-2.0856	0.000224
A1BG-AS178	0.261109	1.1086	0.045137
A1BG-AS179	1.33734	0.637456	0.032223
A1BG-AS180	0.325461	-2.72659	0.009643
