# Supplementary material for: Comprehensive analysis of LncRNAs expression profiles in an in vitro model of steatosis treated with Exendin-4
Source: J Transl Med. 2021 Jun 2;19:235. doi: 10.1186/s12967-021-02885-4 (PMC8173795; doi:10.1186/s12967-021-02885-4)
Supplement: Supplementary file 3 — Additional file 3: Table S3. lncRNAs (22) upregulated in steatotic cells and downregulated in Exendin-4-treated steatotic cells. [file 12967_2021_2885_MOESM3_ESM.xlsx]

## Sheet: table1
Table S3. lncRNAs (22) upregulated in steatotic cells and downregulated in Exendin-4-treated steatotic cells
	Group1 vs Group 2	Group 2 vs Group 3
Name	Log2Fold Change	Log2Fold Change
ABALON	10.02	-11.28
BLOC1S5-TXNDC5	8.73	-0.58
C1orf220	3.37	-4.92
FAM95C	3.58	-2.05
FLJ22447	3.17	-2.2
FLJ42393	2.17	-2.2
GABPB1-AS1	2.04	-1.83
LINC00668	2.77	-4.33
LINC01560	6.3	-2.32
LOC100132287	4.3	-12.9
LOC100134868	3.17	-1.91
LOC101928881	3.64	-3.62
MIR34AHG	2.32	-3.88
NEAT1	2.3	-4.85
PLCG1-AS1	3.17	-2.49
PWAR5	3.13	-7.55
SERF2-C15ORF63	6.3	1.45
SNHG3	2.01	-1.23
ST7-OT4	3.39	-3.37
TBC1D22A-AS1	2.17	-1.81
TMEM75	3.04	-2.1
TP73-AS1	2.1	-7.1
