# Supplementary material for: Comprehensive analysis of LncRNAs expression profiles in an in vitro model of steatosis treated with Exendin-4
Source: J Transl Med. 2021 Jun 2;19:235. doi: 10.1186/s12967-021-02885-4 (PMC8173795; doi:10.1186/s12967-021-02885-4)
Supplement: Supplementary file 4 — Additional file 4: Table S4. lncRNAs (50) downregulated in steatotic cells and upregulated in Exendin-4-treated steatotic cells. [file 12967_2021_2885_MOESM4_ESM.xlsx]

## Sheet: Table2
Table S4. lncRNAs (50) downregulated in steatotic cells and upregulated in Exendin-4-treated steatotic cells
	Group1 vs Group 2	Group 2 vs Group 3
Name	Log2Fold Change	Log2Fold Change
A1BG-AS1	-2.32	2.63
AGAP2-AS1	-2.22	2.64
ATP2A1-AS1	-5.07	4.89
ATP6V1G2-DDX39B	-3.43	4.05
BDNF-AS	-6.44	8.25
CACTIN-AS1	-6.76	8.08
CECR7	-4	4.52
DGUOK-AS1	-3.26	3.11
DLEU2	-1.58	2.05
EFCAB10	-2.46	2.58
FAM83H-AS1	-2.19	2.41
FLJ20021	-2.27	2.45
FLJ23867	-4.32	4.69
GAS6-AS1	-7.14	6.96
GLIDR	-2	3.46
H19	-2.34	2.59
HOXA10-AS	-4.79	6.58
HOXB-AS3	-5.44	7.58
KIAA1656	-2.28	2.73
LINC00243	-1.87	2.63
LINC00346	-3.43	3.37
LINC00471	-6.44	7.5
LINC01002	-3.15	3.37
LINC01123	-5.61	5.55
LINC01547	-4.17	3.72
LOC100288152	-3.46	3.28
LOC100507002	-3.81	3.05
LOC100652768	-2.58	3.3
LOC101927751	-4.09	4.27
LOC101927905	-3.37	3.83
LOC102723566	-3.46	2.87
LOC103171574	-7.35	7.31
LOC105374060	-2.58	3.07
LOC105447645	-3.83	3.4
LOC145694	-1.81	3.19
LOC403323	-3.27	3.76
LOC554249	-7.14	7.31
LOC729732	-3.31	2.19
MAP3K14-AS1	-3.46	3.62
MATN1-AS1	-2	2.41
MIRLET7BHG	-3.46	4.4
RAD21-AS1	-3	3.05
RUSC1-AS1	-1.32	4.01
SEPT5-GP1BB	-10.9	10.12
SLMO2-ATP5E	-1.73	2.38
SNHG15	-2.49	3.92
SNHG22	-2.32	2.99
TMEM256-PLSCR3	-9.92	11.54
UBA6-AS1	-1.75	2.65
VPS9D1-AS1	-3.91	4.75
